# Supplementary material for: Genome-wide identification and comprehensive analysis reveal potential roles of long non-coding RNAs in fruit development of southern highbush blueberry (Vaccinium corymbosum L.)
Source: Front Plant Sci. 2022 Dec 13;13:1078085. doi: 10.3389/fpls.2022.1078085 (PMC9792668; doi:10.3389/fpls.2022.1078085)
Supplement: Supplementary file 1 [file Table_1.xlsx]

## Sheet: Sheet1
Supplementary Table S3 Cis-regulatory lncRNAs and their target genes were identified in the co-localization network
	cis-regulatory lncRNAs	target genes	KEGG pathways	NR annotation	PPC	Comparing groups
1	MSTRG.55401.1	VaccDscaff23-augustus-gene-248.45	Zeatin biosynthesis (ko00908)	7-deoxyloganetin glucosyltransferase-like [Camellia sinensis]	0.991542	PADvsCUP and PINKvsBLUE
2	MSTRG.51393.1	VaccDscaff22-snap-gene-146.28	NA	Bifunctional inhibitor/plant lipid transfer protein/seed storage helical domain-containing protein [Cynara cardunculus var. scolymus]	0.953983	PADvsCUP
3	MSTRG.99095.4	VaccDscaff37-snap-gene-237.35	NA	probable receptor-like serine/threonine-protein kinase At5g57670 isoform X1 [Camellia sinensis]	0.992166	PADvsCUP
4	MSTRG.117168.11	VaccDscaff44-augustus-gene-71.24	NA	HSP-interacting protein [Actinidia chinensis var. chinensis]	-0.797536	PADvsCUP
5	MSTRG.107242.6	VaccDscaff4-snap-gene-377.47	NA	BTB/POZ and TAZ domain-containing protein 1-like [Camellia sinensis]	0.995934	PADvsCUP, CUPvsPINK, PINKvsBLUE
6	MSTRG.26175.1	Vaccinium_corymbosum_newGene_15340	NA	Unknown	0.952512	PADvsCUP
7	MSTRG.74734.1	Vaccinium_corymbosum_newGene_27926	NA	Unknown	0.909089	PADvsCUP and PINKvsBLUE
8	MSTRG.81847.1	Vaccinium_corymbosum_newGene_29887	NA	Unknown	0.995346	PADvsCUP
9	MSTRG.74428.9	VaccDscaff29-processed-gene-329.2	Plant-pathogen interaction (ko04626)	Disease resistance protein [Actinidia chinensis var. chinensis]	0.991973	CUPvsPINK
10	MSTRG.86033.1	VaccDscaff32-snap-gene-310.20	Plant-pathogen interaction (ko04626)	hypothetical protein HYC85_012180 [Camellia sinensis]	0.964393	CUPvsPINK
11	MSTRG.87097.2	VaccDscaff33-augustus-gene-86.30	Plant-pathogen interaction (ko04626)	Disease resistance protein [Actinidia chinensis var. chinensis]	0.945575	CUPvsPINK
12	MSTRG.87137.1	VaccDscaff33-processed-gene-91.2	Plant-pathogen interaction (ko04626)	Disease resistance protein [Actinidia chinensis var. chinensis]	0.989418	CUPvsPINK
13	MSTRG.87097.2	VaccDscaff33-snap-gene-85.30	Plant-pathogen interaction (ko04626)	Disease resistance protein [Actinidia chinensis var. chinensis]	0.943951	CUPvsPINK
14	MSTRG.87137.1	VaccDscaff33-snap-gene-90.34	Plant-pathogen interaction (ko04626)	Disease resistance protein [Actinidia chinensis var. chinensis]	0.998612	CUPvsPINK
15	MSTRG.103128.2	VaccDscaff39-augustus-gene-145.19	Plant-pathogen interaction (ko04626)	hypothetical protein C3L33_22477, partial [Rhododendron williamsianum]	-0.743659	CUPvsPINK
16	MSTRG.117253.2	VaccDscaff44-augustus-gene-82.17	Plant-pathogen interaction (ko04626)	PREDICTED: ethylene-responsive transcription factor SHINE 2-like [Gossypium hirsutum]	0.952498	CUPvsPINK
17	MSTRG.132684.4	VaccDscaff6-augustus-gene-287.22	Plant-pathogen interaction (ko04626)	hypothetical protein C3L33_22477, partial [Rhododendron williamsianum]	0.93538	CUPvsPINK
18	MSTRG.23110.1	VaccDscaff15-augustus-gene-78.28	MAPK signaling pathway - plant (ko04016)	LRR receptor-like serine/threonine-protein kinase FLS2 [Camellia sinensis]	0.91199	CUPvsPINK
19	MSTRG.72109.3	VaccDscaff29-snap-gene-41.49	MAPK signaling pathway - plant (ko04016)	Rust resistance kinase [Actinidia chinensis var. chinensis]	0.980525	CUPvsPINK
20	MSTRG.72109.3	VaccDscaff29-snap-gene-42.47	MAPK signaling pathway - plant (ko04016)	Rust resistance kinase [Actinidia chinensis var. chinensis]	0.995082	CUPvsPINK
21	MSTRG.39812.13	VaccDscaff2-augustus-gene-52.21	MAPK signaling pathway - plant (ko04016)	rust resistance kinase Lr10-like isoform X1 [Camellia sinensis]	0.7428	CUPvsPINK
22	MSTRG.132848.1	VaccDscaff6-snap-gene-311.23	MAPK signaling pathway - plant (ko04016)	LRR receptor-like serine/threonine-protein kinase [Actinidia chinensis var. chinensis]	0.94178	CUPvsPINK
23	MSTRG.29197.2	VaccDscaff160-augustus-gene-2.39	Plant hormone signal transduction (ko04075)	PREDICTED: probable xyloglucan endotransglucosylase/hydrolase protein 23 [Vitis vinifera]	0.949065	CUPvsPINK
24	MSTRG.33435.21	VaccDscaff18-snap-gene-58.33	Glycolysis / Gluconeogenesis (ko00010)	pyruvate decarboxylase 1 [Chenopodium quinoa]	0.857888	CUPvsPINK
25	MSTRG.86182.2	VaccDscaff32-augustus-gene-323.35	Flavonoid biosynthesis (ko00941)	flavanone3-hydroxylase [Vaccinium ashei]	0.805837	CUPvsPINK
26	MSTRG.95700.1	VaccDscaff36-augustus-gene-103.16	Flavonoid biosynthesis (ko00941)	leucoanthocyanidin reductase [Vaccinium myrtillus]	0.963057	CUPvsPINK
27	MSTRG.64947.17	VaccDscaff26-augustus-gene-287.14	Starch and sucrose metabolism (ko00500)	TMV resistance protein N-like [Camellia sinensis]	0.96028	CUPvsPINK
28	MSTRG.50649.3	VaccDscaff22-processed-gene-68.2	Pentose and glucuronate interconversions (ko00040)	hypothetical protein C3L33_08192, partial [Rhododendron williamsianum]	0.966616	CUPvsPINK
29	MSTRG.70597.3	VaccDscaff28-snap-gene-259.25	Other glycan degradation (ko00511)	hypothetical protein C3L33_16934, partial [Rhododendron williamsianum]	-0.975929	CUPvsPINK
30	MSTRG.4665.11	VaccDscaff10-snap-gene-82.28	Glycerolipid metabolism (ko00561)	diacylglycerol kinase 5 [Camellia sinensis]	0.962112	CUPvsPINK
31	MSTRG.66002.7	VaccDscaff27-augustus-gene-31.23	Glycerolipid metabolism (ko00561)	Sulfoquinovosyl transferase [Actinidia chinensis var. chinensis]	0.946683	CUPvsPINK
32	MSTRG.93704.5	VaccDscaff35-augustus-gene-230.25	Spliceosome (ko03040)	hypothetical protein HYC85_015653 [Camellia sinensis]	0.917976	CUPvsPINK
33	MSTRG.137774.2	VaccDscaff7-processed-gene-410.7	Spliceosome (ko03040)	UPF0494 membrane protein like [Actinidia chinensis var. chinensis]	-0.853281	CUPvsPINK
34	MSTRG.116078.1	VaccDscaff43-processed-gene-208.13	Ribosome (ko03010)	hypothetical protein C3L33_08722, partial [Rhododendron williamsianum]	-0.824821	CUPvsPINK
35	MSTRG.135861.1	VaccDscaff7-snap-gene-143.25	Phenylalanine, tyrosine and tryptophan biosynthesis (ko00400)	hypothetical protein C3L33_09009, partial [Rhododendron williamsianum]	0.949637	CUPvsPINK
36	MSTRG.29182.8	VaccDscaff160-snap-gene-1.34	Glycine, serine and threonine metabolism (ko00260)	bifunctional aspartokinase/homoserine dehydrogenase, chloroplastic-like isoform X1 [Camellia sinensis]	0.714519	CUPvsPINK and PINKvsBLUE
37	MSTRG.36482.5	VaccDscaff19-snap-gene-47.30	Zeatin biosynthesis (ko00908)	hypothetical protein C3L33_16649, partial [Rhododendron williamsianum]	0.923011	CUPvsPINK
38	MSTRG.29197.2	VaccDscaff160-augustus-gene-2.34	Ubiquinone and other terpenoid-quinone biosynthesis (ko00130)	4-coumarate--CoA ligase [Actinidia chinensis var. chinensis]	-0.984643	CUPvsPINK
39	MSTRG.67964.1	VaccDscaff27-snap-gene-291.30	Phenylpropanoid biosynthesis (ko00940)	Shikimate O-hydroxycinnamoyltransferase [Actinidia chinensis var. chinensis]	0.996697	CUPvsPINK
40	MSTRG.7240.1	VaccDscaff102-augustus-gene-4.40	Peroxisome (ko04146)	delta(3,5)-Delta(2,4)-dienoyl-CoA isomerase, peroxisomal [Camellia sinensis]	0.999408	CUPvsPINK
41	MSTRG.36369.3	VaccDscaff19-augustus-gene-37.41	Inositol phosphate metabolism (ko00562)	hypothetical protein C3L33_11749, partial [Rhododendron williamsianum]	0.849522	CUPvsPINK
42	MSTRG.72301.4	VaccDscaff29-augustus-gene-61.39	Glyoxylate and dicarboxylate metabolism (ko00630)	hypothetical protein C3L33_03220, partial [Rhododendron williamsianum]	-0.900837	CUPvsPINK
43	MSTRG.144315.1	VaccDscaff9-augustus-gene-158.16	Valine, leucine and isoleucine degradation (ko00280)	hypothetical protein F0562_018526 [Nyssa sinensis]	0.936151	CUPvsPINK
44	MSTRG.11524.1	VaccDscaff118-processed-gene-2.23	Tryptophan metabolism (ko00380)	Indole-3-pyruvate monooxygenase YUCCA10 [Actinidia chinensis var. chinensis]	0.974775	CUPvsPINK
45	MSTRG.111312.2	VaccDscaff41-augustus-gene-187.32	Sesquiterpenoid and triterpenoid biosynthesis (ko00909)	beta-amyrin synthase-like [Camellia sinensis]	0.992491	CUPvsPINK
46	MSTRG.31556.4	VaccDscaff17-snap-gene-275.22	Proteasome (ko03050)	Polygalacturonase 1 beta-like protein [Actinidia chinensis var. chinensis]	0.967706	CUPvsPINK
47	MSTRG.61567.1	VaccDscaff25-snap-gene-273.32	Nitrogen metabolism (ko00910)	hypothetical protein C3L33_13489, partial [Rhododendron williamsianum]	-0.805406	CUPvsPINK
48	MSTRG.54228.2	VaccDscaff23-snap-gene-76.26	Glycerophospholipid metabolism (ko00564)	phospholipase A2-alpha-like [Camellia sinensis]	0.978212	CUPvsPINK
49	MSTRG.135305.1	VaccDscaff7-augustus-gene-55.39	Carbon fixation in photosynthetic organisms (ko00710)	hypothetical protein C3L33_08838, partial [Rhododendron williamsianum]	-0.786297	CUPvsPINK
50	MSTRG.7240.1	VaccDscaff102-augustus-gene-4.44	NA	bidirectional sugar transporter N3 [Sesamum indicum]	0.914123	CUPvsPINK
51	MSTRG.6937.1	VaccDscaff10-augustus-gene-388.23	NA	putative disease resistance protein RGA4 [Camellia sinensis]	0.994039	CUPvsPINK
52	MSTRG.9215.1	VaccDscaff11-augustus-gene-225.45	NA	hypothetical protein C3L33_07741, partial [Rhododendron williamsianum]	0.986591	CUPvsPINK
53	MSTRG.12369.2	VaccDscaff12-augustus-gene-73.33	NA	hypothetical protein C3L33_11031, partial [Rhododendron williamsianum]	0.950003	CUPvsPINK
54	MSTRG.17537.8	VaccDscaff13-snap-gene-288.32	NA	hypothetical protein C3L33_19839, partial [Rhododendron williamsianum]	0.989322	CUPvsPINK
55	MSTRG.15510.1	VaccDscaff13-snap-gene-29.52	NA	Helicase MAGATAMA 3 [Actinidia chinensis var. chinensis]	0.973224	CUPvsPINK
56	MSTRG.16149.9	VaccDscaff13-snap-gene-88.16	NA	TDR4/Ful-like MADS-box protein [Vaccinium myrtillus]	0.953038	CUPvsPINK and PINKvsBLUE
57	MSTRG.29182.8	VaccDscaff160-processed-gene-1.6	NA	uncharacterized protein LOC108998804 [Juglans regia]	0.740879	CUPvsPINK
58	MSTRG.29197.2	VaccDscaff160-processed-gene-2.19	NA	PREDICTED: zinc finger protein 2 [Nelumbo nucifera]	-0.865037	CUPvsPINK
59	MSTRG.29040.5	VaccDscaff16-augustus-gene-379.23	NA	hypothetical protein C3L33_09468, partial [Rhododendron williamsianum]	0.967654	CUPvsPINK
60	MSTRG.27654.2	VaccDscaff16-processed-gene-176.0	NA	hypothetical protein HYC85_002380, partial [Camellia sinensis]	0.992608	CUPvsPINK
61	MSTRG.31117.2	VaccDscaff17-augustus-gene-222.27	NA	hypothetical protein Ccrd_002155 [Cynara cardunculus var. scolymus]	0.824174	CUPvsPINK
62	MSTRG.29648.1	VaccDscaff17-snap-gene-18.29	NA	hypothetical protein F0562_016251 [Nyssa sinensis]	0.999238	CUPvsPINK
63	MSTRG.33794.5	VaccDscaff18-augustus-gene-104.18	NA	hypothetical protein F0562_019831 [Nyssa sinensis]	0.893831	CUPvsPINK
64	MSTRG.34264.1	VaccDscaff18-snap-gene-180.19	NA	hypothetical protein C3L33_07826, partial [Rhododendron williamsianum]	0.97646	CUPvsPINK
65	MSTRG.33539.2	VaccDscaff18-snap-gene-71.23	NA	hypothetical protein C3L33_17867, partial [Rhododendron williamsianum]	0.788719	CUPvsPINK
66	MSTRG.37677.3	VaccDscaff19-processed-gene-201.3	NA	hypothetical protein C3L33_06093, partial [Rhododendron williamsianum]	0.923832	CUPvsPINK
67	MSTRG.37346.9	VaccDscaff19-snap-gene-147.25	NA	putative pentatricopeptide repeat-containing protein At3g13770, mitochondrial [Camellia sinensis]	0.99864	CUPvsPINK
68	MSTRG.3725.3	VaccDscaff1-processed-gene-446.24	NA	hypothetical protein HYC85_023697 [Camellia sinensis]	0.991972	CUPvsPINK
69	MSTRG.536.1	VaccDscaff1-snap-gene-57.42	NA	Unknown	-0.862154	CUPvsPINK
70	MSTRG.49274.5	VaccDscaff21-augustus-gene-323.38	NA	4-hydroxyphenylacetaldehyde oxime monooxygenase [Actinidia chinensis var. chinensis]	0.965973	CUPvsPINK
71	MSTRG.46448.1	VaccDscaff21-augustus-gene-7.23	NA	Detected protein of unknown function [Hibiscus syriacus]	0.800004	CUPvsPINK
72	MSTRG.46448.2	VaccDscaff21-augustus-gene-7.23	NA	Detected protein of unknown function [Hibiscus syriacus]	0.817518	CUPvsPINK
73	MSTRG.49274.5	VaccDscaff21-snap-gene-323.42	NA	4-hydroxyphenylacetaldehyde oxime monooxygenase [Actinidia chinensis var. chinensis]	0.981623	CUPvsPINK
74	MSTRG.50169.1	VaccDscaff22-snap-gene-20.31	NA	Serine/threonine-protein kinase [Actinidia chinensis var. chinensis]	0.885673	CUPvsPINK
75	MSTRG.55686.16	VaccDscaff23-augustus-gene-287.18	NA	Unknown	0.979528	CUPvsPINK
76	MSTRG.54246.1	VaccDscaff23-augustus-gene-77.27	NA	hypothetical protein C3L33_05191, partial [Rhododendron williamsianum]	0.823666	CUPvsPINK
77	MSTRG.58181.6	VaccDscaff24-augustus-gene-157.29	NA	TLC domain-containing protein 4-B-like [Juglans regia]	0.977438	CUPvsPINK
78	MSTRG.59282.9	VaccDscaff24-snap-gene-321.35	NA	putative pentatricopeptide repeat-containing protein At3g13770, mitochondrial [Camellia sinensis]	0.968366	CUPvsPINK
79	MSTRG.61093.1	VaccDscaff25-snap-gene-201.35	NA	hypothetical protein C3L33_21577, partial [Rhododendron williamsianum]	0.917251	CUPvsPINK and PINKvsBLUE
80	MSTRG.64994.11	VaccDscaff26-snap-gene-293.31	NA	hypothetical protein C3L33_06216, partial [Rhododendron williamsianum]	0.975674	CUPvsPINK
81	MSTRG.63025.2	VaccDscaff26-snap-gene-47.37	NA	Unknown	0.833188	CUPvsPINK
82	MSTRG.69112.5	VaccDscaff28-augustus-gene-39.19	NA	hypothetical protein C3L33_16067, partial [Rhododendron williamsianum]	0.95976	CUPvsPINK and PINKvsBLUE
83	MSTRG.70597.3	VaccDscaff28-processed-gene-259.3	NA	Unknown	0.996469	CUPvsPINK
84	MSTRG.74176.2	VaccDscaff29-processed-gene-300.16	NA	Unknown	-0.812362	CUPvsPINK and PINKvsBLUE
85	MSTRG.74005.2	VaccDscaff29-snap-gene-281.27	NA	Sacsin like [Actinidia chinensis var. chinensis]	-0.830361	CUPvsPINK
86	MSTRG.74005.1	VaccDscaff29-snap-gene-281.27	NA	Sacsin like [Actinidia chinensis var. chinensis]	-0.784013	CUPvsPINK
87	MSTRG.74005.4	VaccDscaff29-snap-gene-281.27	NA	Sacsin like [Actinidia chinensis var. chinensis]	-0.778846	CUPvsPINK
88	MSTRG.72562.2	VaccDscaff29-snap-gene-93.34	NA	hypothetical protein HYC85_013637 [Camellia sinensis]	0.834277	CUPvsPINK
89	MSTRG.40513.1	VaccDscaff2-augustus-gene-148.30	NA	hypothetical protein C3L33_17679, partial [Rhododendron williamsianum]	0.85602	CUPvsPINK
90	MSTRG.79994.1	VaccDscaff30-augustus-gene-238.12	NA	cyclin-dependent kinase inhibitor 5-like isoform X1 [Camellia sinensis]	0.949363	CUPvsPINK
91	MSTRG.80923.2	VaccDscaff30-augustus-gene-327.30	NA	transcription factor PRE6-like [Camellia sinensis]	0.999344	CUPvsPINK
92	MSTRG.80923.2	VaccDscaff30-processed-gene-327.25	NA	Unknown	0.88174	CUPvsPINK
93	MSTRG.81827.2	VaccDscaff31-processed-gene-87.5	NA	hypothetical protein HYC85_002380, partial [Camellia sinensis]	0.986536	CUPvsPINK
94	MSTRG.81827.1	VaccDscaff31-processed-gene-87.5	NA	hypothetical protein HYC85_002380, partial [Camellia sinensis]	0.986165	CUPvsPINK
95	MSTRG.85018.2	VaccDscaff32-augustus-gene-179.30	NA	hypothetical protein C3L33_01042, partial [Rhododendron williamsianum]	0.931501	CUPvsPINK
96	MSTRG.85789.5	VaccDscaff32-augustus-gene-287.19	NA	transcription factor PRE6-like [Camellia sinensis]	0.981904	CUPvsPINK
97	MSTRG.86182.2	VaccDscaff32-augustus-gene-323.42	NA	hypothetical protein HYC85_005988 [Camellia sinensis]	0.969271	CUPvsPINK
98	MSTRG.84301.2	VaccDscaff32-snap-gene-78.32	NA	hypothetical protein C3L33_19866, partial [Rhododendron williamsianum]	0.733952	CUPvsPINK
99	MSTRG.90550.1	VaccDscaff34-augustus-gene-149.16	NA	serine carboxypeptidase-like 18 isoform X2 [Camellia sinensis]	0.786229	CUPvsPINK
100	MSTRG.94092.1	VaccDscaff35-augustus-gene-265.35	NA	hypothetical protein C3L33_14284, partial [Rhododendron williamsianum]	0.994937	CUPvsPINK
101	MSTRG.95444.3	VaccDscaff36-processed-gene-78.5	NA	hypothetical protein C3L33_14303, partial [Rhododendron williamsianum]	0.957719	CUPvsPINK
102	MSTRG.96164.2	VaccDscaff36-snap-gene-153.61	NA	hypothetical protein C3L33_17543, partial [Rhododendron williamsianum]	0.997174	CUPvsPINK
103	MSTRG.97671.1	VaccDscaff37-augustus-gene-25.35	NA	PREDICTED: putative methyltransferase DDB_G0268948 [Daucus carota subsp. sativus]	0.98281	CUPvsPINK
104	MSTRG.99247.106	VaccDscaff37-processed-gene-263.0	NA	putative disease resistance protein RGA4 [Camellia sinensis]	0.946408	CUPvsPINK
105	MSTRG.98816.2	VaccDscaff37-snap-gene-196.27	NA	hypothetical protein C3L33_18275, partial [Rhododendron williamsianum]	0.87621	CUPvsPINK
106	MSTRG.102232.3	VaccDscaff39-processed-gene-28.22	NA	Unknown	0.878487	CUPvsPINK
107	MSTRG.75737.2	VaccDscaff3-snap-gene-108.43	NA	Branched-chain amino acid transport system carrier protein [Actinidia chinensis var. chinensis]	0.934499	CUPvsPINK
108	MSTRG.76661.4	VaccDscaff3-snap-gene-219.42	NA	hypothetical protein C3L33_13197, partial [Rhododendron williamsianum]	0.921191	CUPvsPINK
109	MSTRG.107806.1	VaccDscaff40-augustus-gene-5.24	NA	hypothetical protein C3L33_11026, partial [Rhododendron williamsianum]	0.969993	CUPvsPINK
110	MSTRG.107914.1	VaccDscaff40-snap-gene-20.31	NA	hypothetical protein VIGAN_03274100 [Vigna angularis var. angularis]	0.944883	CUPvsPINK
111	MSTRG.116129.1	VaccDscaff43-augustus-gene-220.33	NA	hypothetical protein F0562_012889 [Nyssa sinensis]	-0.930826	CUPvsPINK
112	MSTRG.117414.19	VaccDscaff44-processed-gene-105.16	NA	Dermorphin like [Actinidia chinensis var. chinensis]	0.873739	CUPvsPINK
113	MSTRG.106707.1	VaccDscaff4-augustus-gene-320.30	NA	hypothetical protein C3L33_14109, partial [Rhododendron williamsianum]	0.98935	CUPvsPINK
114	MSTRG.107656.1	VaccDscaff4-augustus-gene-421.24	NA	hypothetical protein C3L33_14662, partial [Rhododendron williamsianum]	0.947954	CUPvsPINK
115	MSTRG.104212.7	VaccDscaff4-processed-gene-10.16	NA	hypothetical protein F0562_006000 [Nyssa sinensis]	0.841064	CUPvsPINK
116	MSTRG.106707.1	VaccDscaff4-processed-gene-320.2	NA	hypothetical protein C3L33_14108, partial [Rhododendron williamsianum]	-0.92025	CUPvsPINK
117	MSTRG.130055.1	VaccDscaff56-augustus-gene-7.23	NA	uncharacterized protein At4g14100-like [Camellia sinensis]	0.807832	CUPvsPINK
118	MSTRG.130070.2	VaccDscaff56-processed-gene-9.5	NA	Zinc finger protein [Actinidia chinensis var. chinensis]	-0.798262	CUPvsPINK
119	MSTRG.130070.2	VaccDscaff56-snap-gene-9.31	NA	PREDICTED: CASP-like protein 2C1 [Erythranthe guttata]	0.882842	CUPvsPINK
120	MSTRG.135305.1	VaccDscaff7-augustus-gene-55.40	NA	serine carboxypeptidase-like 7 isoform X1 [Camellia sinensis]	0.987329	CUPvsPINK
121	MSTRG.136173.18	VaccDscaff7-snap-gene-188.35	NA	LOW QUALITY PROTEIN: sugar transporter ERD6-like 5 [Camellia sinensis]	0.999025	CUPvsPINK
122	MSTRG.136634.1	VaccDscaff7-snap-gene-256.23	NA	hypothetical protein C3L33_19779, partial [Rhododendron williamsianum]	-0.924573	CUPvsPINK
123	MSTRG.141388.2	VaccDscaff8-snap-gene-331.47	NA	uncharacterized protein LOC113718515 [Coffea arabica]	-0.720518	CUPvsPINK
124	MSTRG.141621.4	VaccDscaff8-snap-gene-359.15	NA	Unknown	0.990953	CUPvsPINK
125	MSTRG.141621.5	VaccDscaff8-snap-gene-359.15	NA	Unknown	0.953485	CUPvsPINK
126	MSTRG.141621.4	VaccDscaff8-snap-gene-359.16	NA	Unknown	0.998248	CUPvsPINK
127	MSTRG.141621.5	VaccDscaff8-snap-gene-359.16	NA	Unknown	0.986733	CUPvsPINK
128	MSTRG.146093.5	VaccDscaff9-augustus-gene-372.35	NA	uncharacterized protein LOC114266121 [Camellia sinensis]	0.999972	CUPvsPINK
129	MSTRG.143700.1	VaccDscaff9-augustus-gene-88.23	NA	hypothetical protein F0562_025568 [Nyssa sinensis]	0.808393	CUPvsPINK
130	MSTRG.140061.2	Vaccinium_corymbosum_newGene_10441	NA	Unknown	0.965555	CUPvsPINK
131	MSTRG.140064.2	Vaccinium_corymbosum_newGene_10441	NA	Unknown	0.941884	CUPvsPINK
132	MSTRG.140064.4	Vaccinium_corymbosum_newGene_10441	NA	Unknown	0.890596	CUPvsPINK
133	MSTRG.140064.5	Vaccinium_corymbosum_newGene_10441	NA	Unknown	0.862554	CUPvsPINK
134	MSTRG.140061.1	Vaccinium_corymbosum_newGene_10444	NA	Unknown	0.904863	CUPvsPINK
135	MSTRG.140061.2	Vaccinium_corymbosum_newGene_10444	NA	Unknown	0.979523	CUPvsPINK
136	MSTRG.140064.2	Vaccinium_corymbosum_newGene_10444	NA	Unknown	0.996524	CUPvsPINK and PINKvsBLUE
137	MSTRG.140064.4	Vaccinium_corymbosum_newGene_10444	NA	Unknown	0.998211	CUPvsPINK and PINKvsBLUE
138	MSTRG.140064.5	Vaccinium_corymbosum_newGene_10444	NA	Unknown	0.99414	CUPvsPINK and PINKvsBLUE
139	MSTRG.142019.1	Vaccinium_corymbosum_newGene_10992	NA	Unknown	0.925071	CUPvsPINK
140	MSTRG.142650.1	Vaccinium_corymbosum_newGene_11124	NA	Unknown	0.953895	CUPvsPINK
141	MSTRG.104212.7	Vaccinium_corymbosum_newGene_1191	NA	Unknown	0.928649	CUPvsPINK
142	MSTRG.22821.1	Vaccinium_corymbosum_newGene_14501	NA	Unknown	0.962904	CUPvsPINK
143	MSTRG.24719.1	Vaccinium_corymbosum_newGene_15034	NA	Unknown	0.999551	CUPvsPINK and PINKvsBLUE
144	MSTRG.27654.2	Vaccinium_corymbosum_newGene_15688	NA	Unknown	0.997637	CUPvsPINK
145	MSTRG.29197.2	Vaccinium_corymbosum_newGene_16158	NA	Unknown	0.999994	CUPvsPINK
146	MSTRG.30686.1	Vaccinium_corymbosum_newGene_16565	NA	Unknown	0.999946	CUPvsPINK and PINKvsBLUE
147	MSTRG.33162.1	Vaccinium_corymbosum_newGene_17189	NA	Unknown	0.999393	CUPvsPINK
148	MSTRG.39900.1	Vaccinium_corymbosum_newGene_18935	NA	Unknown	0.995131	CUPvsPINK
149	MSTRG.40490.1	Vaccinium_corymbosum_newGene_19142	NA	Unknown	0.917489	CUPvsPINK
150	MSTRG.40565.2	Vaccinium_corymbosum_newGene_19168	NA	Unknown	0.997784	CUPvsPINK
151	MSTRG.40565.1	Vaccinium_corymbosum_newGene_19168	NA	Unknown	0.999301	CUPvsPINK
152	MSTRG.52473.1	Vaccinium_corymbosum_newGene_22390	NA	Unknown	0.999411	CUPvsPINK
153	MSTRG.60079.2	Vaccinium_corymbosum_newGene_24295	NA	Unknown	0.996624	CUPvsPINK
154	MSTRG.60540.3	Vaccinium_corymbosum_newGene_24432	NA	Unknown	0.851902	CUPvsPINK
155	MSTRG.65420.1	Vaccinium_corymbosum_newGene_25644	NA	Unknown	0.997528	CUPvsPINK
156	MSTRG.7002.1	Vaccinium_corymbosum_newGene_26804	NA	Unknown	0.958799	CUPvsPINK
157	MSTRG.74396.1	Vaccinium_corymbosum_newGene_27825	NA	Unknown	0.988601	CUPvsPINK
158	MSTRG.76661.4	Vaccinium_corymbosum_newGene_28468	NA	pentatricopeptide repeat-containing protein At4g18975, chloroplastic isoform X1 [Camellia sinensis]	0.921995	CUPvsPINK
159	MSTRG.81827.2	Vaccinium_corymbosum_newGene_29878	NA	Unknown	0.997768	CUPvsPINK
160	MSTRG.81827.1	Vaccinium_corymbosum_newGene_29878	NA	Unknown	0.998762	CUPvsPINK
161	MSTRG.84745.3	Vaccinium_corymbosum_newGene_30764	NA	Unknown	0.991545	CUPvsPINK
162	MSTRG.87097.2	Vaccinium_corymbosum_newGene_31390	NA	Unknown	0.892621	CUPvsPINK
163	MSTRG.8823.1	Vaccinium_corymbosum_newGene_31729	NA	Unknown	0.989526	CUPvsPINK
164	MSTRG.89146.1	Vaccinium_corymbosum_newGene_31921	NA	hypothetical protein C3L33_02413, partial [Rhododendron williamsianum]	0.99486	CUPvsPINK
165	MSTRG.8951.5	Vaccinium_corymbosum_newGene_31992	NA	Unknown	0.988136	CUPvsPINK
166	MSTRG.92837.2	Vaccinium_corymbosum_newGene_32710	NA	Unknown	0.874726	CUPvsPINK
167	MSTRG.94558.1	Vaccinium_corymbosum_newGene_33152	NA	Unknown	0.976646	CUPvsPINK
168	MSTRG.95240.1	Vaccinium_corymbosum_newGene_33270	NA	Unknown	0.831529	CUPvsPINK
169	MSTRG.115924.1	Vaccinium_corymbosum_newGene_3997	NA	Unknown	0.998909	CUPvsPINK and PINKvsBLUE
170	MSTRG.117633.2	Vaccinium_corymbosum_newGene_4431	NA	Unknown	0.949451	CUPvsPINK
171	MSTRG.119563.1	Vaccinium_corymbosum_newGene_4990	NA	Unknown	0.99912	CUPvsPINK and PINKvsBLUE
172	MSTRG.120287.3	Vaccinium_corymbosum_newGene_5259	NA	Unknown	0.984946	CUPvsPINK
173	MSTRG.120287.11	Vaccinium_corymbosum_newGene_5259	NA	Unknown	0.776131	CUPvsPINK
174	MSTRG.120287.4	Vaccinium_corymbosum_newGene_5259	NA	Unknown	0.996971	CUPvsPINK
175	MSTRG.120287.7	Vaccinium_corymbosum_newGene_5259	NA	Unknown	0.988442	CUPvsPINK
176	MSTRG.120287.6	Vaccinium_corymbosum_newGene_5259	NA	Unknown	0.928782	CUPvsPINK
177	MSTRG.121678.2	Vaccinium_corymbosum_newGene_5614	NA	Unknown	0.989657	CUPvsPINK
178	MSTRG.12643.4	Vaccinium_corymbosum_newGene_6671	NA	Unknown	0.998847	CUPvsPINK
179	MSTRG.12643.2	Vaccinium_corymbosum_newGene_6671	NA	Unknown	0.851719	CUPvsPINK
180	MSTRG.12643.3	Vaccinium_corymbosum_newGene_6671	NA	Unknown	0.982762	CUPvsPINK
181	MSTRG.12643.1	Vaccinium_corymbosum_newGene_6671	NA	Unknown	0.996835	CUPvsPINK
182	MSTRG.127469.2	Vaccinium_corymbosum_newGene_6947	NA	Unknown	0.999969	CUPvsPINK and PINKvsBLUE
183	MSTRG.127467.4	Vaccinium_corymbosum_newGene_6947	NA	Unknown	0.990587	CUPvsPINK and PINKvsBLUE
184	MSTRG.127467.6	Vaccinium_corymbosum_newGene_6947	NA	Unknown	0.999928	CUPvsPINK and PINKvsBLUE
185	MSTRG.127467.7	Vaccinium_corymbosum_newGene_6947	NA	Unknown	0.86397	CUPvsPINK
186	MSTRG.127467.1	Vaccinium_corymbosum_newGene_6947	NA	Unknown	0.772268	CUPvsPINK
187	MSTRG.127469.2	Vaccinium_corymbosum_newGene_6949	NA	Unknown	0.998709	CUPvsPINK and PINKvsBLUE
188	MSTRG.127467.4	Vaccinium_corymbosum_newGene_6949	NA	Unknown	0.99689	CUPvsPINK and PINKvsBLUE
189	MSTRG.127467.6	Vaccinium_corymbosum_newGene_6949	NA	Unknown	0.998908	CUPvsPINK and PINKvsBLUE
190	MSTRG.127467.7	Vaccinium_corymbosum_newGene_6949	NA	Unknown	0.891963	CUPvsPINK
191	MSTRG.127467.1	Vaccinium_corymbosum_newGene_6949	NA	Unknown	0.808163	CUPvsPINK
192	MSTRG.137774.2	Vaccinium_corymbosum_newGene_9830	NA	Unknown	0.996698	CUPvsPINK
193	MSTRG.95737.9	VaccDscaff36-snap-gene-106.52	Plant-pathogen interaction (ko04626)	Disease resistance protein [Actinidia chinensis var. chinensis]	0.988358	PINKvsBLUE
194	MSTRG.92674.6	VaccDscaff35-snap-gene-88.44	Sesquiterpenoid and triterpenoid biosynthesis (ko00909)	(3S,6E)-nerolidol synthase 1 [Spatholobus suberectus]	0.999965	PINKvsBLUE
195	MSTRG.12196.6	VaccDscaff12-augustus-gene-56.25	RNA polymerase (ko03020)	uncharacterized protein LOC114275255 isoform X1 [Camellia sinensis]	0.99805	PINKvsBLUE
196	MSTRG.145079.1	Vaccinium_corymbosum_newGene_11808	RNA polymerase (ko03020)	Endonuclease [Actinidia chinensis var. chinensis]	0.979151	PINKvsBLUE
197	MSTRG.9758.18	VaccDscaff11-augustus-gene-282.22	Ribosome (ko03010)	uncharacterized protein LOC114312735 [Camellia sinensis]	-0.907995	PINKvsBLUE
198	MSTRG.9758.18	VaccDscaff11-augustus-gene-282.24	Ribosome (ko03010)	hypothetical protein GH714_015935 [Hevea brasiliensis]	0.977753	PINKvsBLUE
199	MSTRG.44751.1	VaccDscaff20-augustus-gene-167.17	Galactose metabolism (ko00052)	hypothetical protein C3L33_17273, partial [Rhododendron williamsianum]	0.967791	PINKvsBLUE
200	MSTRG.95701.1	VaccDscaff36-augustus-gene-103.16	Flavonoid biosynthesis (ko00941)	leucoanthocyanidin reductase [Vaccinium myrtillus]	0.949607	PINKvsBLUE
201	MSTRG.53599.1	VaccDscaff23-snap-gene-12.40	Endocytosis (ko04144)	hypothetical protein C3L33_08907, partial [Rhododendron williamsianum]	0.972154	PINKvsBLUE
202	MSTRG.66677.2	VaccDscaff27-augustus-gene-118.22	Cysteine and methionine metabolism (ko00270)	hypothetical protein C3L33_05012, partial [Rhododendron williamsianum]	0.999105	PINKvsBLUE
203	MSTRG.119496.2	VaccDscaff45-snap-gene-123.25	Cysteine and methionine metabolism (ko00270)	hypothetical protein C3L33_05012, partial [Rhododendron williamsianum]	0.999596	PINKvsBLUE
204	MSTRG.99574.4	VaccDscaff37-augustus-gene-300.34	Anthocyanin biosynthesis (ko00942)	UDP-glucose: flavonoid 3-O-glucosyltransferase [Vaccinium corymbosum]	0.986393	PINKvsBLUE
205	MSTRG.133675.1	VaccDscaff6-augustus-gene-420.36	Anthocyanin biosynthesis (ko00942)	UDP-glucose: flavonoid 3-O-glucosyltransferase [Vaccinium corymbosum]	0.959603	PINKvsBLUE
206	MSTRG.109390.8	VaccDscaff40-snap-gene-230.29	Phenylpropanoid biosynthesis (ko00940)	hypothetical protein DVH24_017934 [Malus domestica]	-0.865454	PINKvsBLUE
207	MSTRG.15488.3	VaccDscaff13-augustus-gene-26.16	Glutathione metabolism (ko00480)	Glutathione S-transferase [Actinidia chinensis var. chinensis]	0.999276	PINKvsBLUE
208	MSTRG.11789.37	VaccDscaff12-snap-gene-14.32	NA	hypothetical protein C3L33_11287, partial [Rhododendron williamsianum]	0.860832	PINKvsBLUE
209	MSTRG.21945.1	VaccDscaff14-snap-gene-373.32	NA	hypothetical protein C3L33_20821, partial [Rhododendron williamsianum]	0.983487	PINKvsBLUE
210	MSTRG.27236.2	VaccDscaff16-augustus-gene-107.34	NA	Unknown	0.962918	PINKvsBLUE
211	MSTRG.29043.1	VaccDscaff16-snap-gene-380.31	NA	cytokinin riboside 5'-monophosphate phosphoribohydrolase LOG1-like [Camellia sinensis]	0.999679	PINKvsBLUE
212	MSTRG.32886.3	VaccDscaff179-augustus-gene-0.13	NA	PI-PLC X domain-containing protein At5g67130-like isoform X1 [Camellia sinensis]	-0.970775	PINKvsBLUE
213	MSTRG.37428.2	VaccDscaff19-augustus-gene-160.22	NA	hypothetical protein C3L33_01323, partial [Rhododendron williamsianum]	0.908672	PINKvsBLUE
214	MSTRG.38231.6	VaccDscaff19-snap-gene-281.28	NA	hypothetical protein DVH24_022150 [Malus domestica]	0.989786	PINKvsBLUE
215	MSTRG.43281.6	VaccDscaff20-augustus-gene-9.34	NA	hypothetical protein C3L33_16349, partial [Rhododendron williamsianum]	0.887657	PINKvsBLUE
216	MSTRG.46427.2	VaccDscaff21-augustus-gene-5.20	NA	hypothetical protein C3L33_03652, partial [Rhododendron williamsianum]	0.817184	PINKvsBLUE
217	MSTRG.46427.2	VaccDscaff21-processed-gene-5.12	NA	Unknown	0.924347	PINKvsBLUE
218	MSTRG.50592.9	VaccDscaff22-augustus-gene-61.25	NA	RNA-dependent RNA polymerase [Actinidia chinensis var. chinensis]	0.977944	PINKvsBLUE
219	MSTRG.53665.5	VaccDscaff23-snap-gene-19.45	NA	hypothetical protein COLO4_34883 [Corchorus olitorius]	0.818232	PINKvsBLUE
220	MSTRG.59689.1	VaccDscaff25-processed-gene-3.6	NA	Unknown	-0.912529	PINKvsBLUE
221	MSTRG.59689.1	VaccDscaff25-snap-gene-3.34	NA	hypothetical protein HYC85_027196 [Camellia sinensis]	0.777062	PINKvsBLUE
222	MSTRG.61874.19	VaccDscaff25-snap-gene-304.45	NA	hypothetical protein HYC85_015771 [Camellia sinensis]	0.994888	PINKvsBLUE
223	MSTRG.71497.2	VaccDscaff28-augustus-gene-342.22	NA	hypothetical protein C3L33_16349, partial [Rhododendron williamsianum]	0.926351	PINKvsBLUE
224	MSTRG.83878.1	VaccDscaff32-augustus-gene-16.25	NA	hypothetical protein CEY00_Acc23295 [Actinidia chinensis var. chinensis]	0.957853	PINKvsBLUE
225	MSTRG.86551.2	VaccDscaff33-augustus-gene-19.22	NA	Protein gar2 like [Actinidia chinensis var. chinensis]	-0.703651	PINKvsBLUE
226	MSTRG.95185.2	VaccDscaff36-processed-gene-52.0	NA	BTB/POZ and TAZ domain-containing protein 1-like [Camellia sinensis]	0.992931	PINKvsBLUE
227	MSTRG.95184.1	VaccDscaff36-processed-gene-52.0	NA	BTB/POZ and TAZ domain-containing protein 1-like [Camellia sinensis]	0.998588	PINKvsBLUE
228	MSTRG.97633.10	VaccDscaff37-augustus-gene-20.26	NA	cellulose synthase-like protein H1 [Camellia sinensis]	0.922799	PINKvsBLUE
229	MSTRG.99574.4	VaccDscaff37-augustus-gene-300.30	NA	hypothetical protein C3L33_05628, partial [Rhododendron williamsianum]	0.978707	PINKvsBLUE
230	MSTRG.103219.1	VaccDscaff39-snap-gene-157.33	NA	Amidohydrolase [Actinidia chinensis var. chinensis]	0.879643	PINKvsBLUE
231	MSTRG.116528.38	VaccDscaff43-augustus-gene-266.62	NA	long-chain-alcohol oxidase FAO4A [Camellia sinensis]	-0.867098	PINKvsBLUE
232	MSTRG.116528.19	VaccDscaff43-augustus-gene-266.62	NA	long-chain-alcohol oxidase FAO4A [Camellia sinensis]	-0.884238	PINKvsBLUE
233	MSTRG.116450.4	VaccDscaff43-processed-gene-258.4	NA	hypothetical protein C3L33_08491, partial [Rhododendron williamsianum]	0.913534	PINKvsBLUE
234	MSTRG.117967.1	VaccDscaff44-augustus-gene-190.33	NA	Kirola like [Actinidia chinensis var. chinensis]	0.947577	PINKvsBLUE
235	MSTRG.117967.2	VaccDscaff44-augustus-gene-190.33	NA	Kirola like [Actinidia chinensis var. chinensis]	0.957773	PINKvsBLUE
236	MSTRG.122803.5	VaccDscaff47-augustus-gene-97.26	NA	telomere repeat-binding protein 5-like [Camellia sinensis]	0.916607	PINKvsBLUE
237	MSTRG.134694.2	VaccDscaff69-processed-gene-4.9	NA	Unknown	0.983305	PINKvsBLUE
238	MSTRG.133675.1	VaccDscaff6-augustus-gene-420.32	NA	hypothetical protein C3L33_05628, partial [Rhododendron williamsianum]	0.904625	PINKvsBLUE
239	MSTRG.137958.1	VaccDscaff701-augustus-gene-0.11	NA	hypothetical protein C3L33_09663, partial [Rhododendron williamsianum]	0.997322	PINKvsBLUE
240	MSTRG.140061.3	VaccDscaff8-snap-gene-141.29	NA	hypothetical protein C3L33_12923, partial [Rhododendron williamsianum]	0.990957	PINKvsBLUE
241	MSTRG.140064.2	VaccDscaff8-snap-gene-141.29	NA	hypothetical protein C3L33_12923, partial [Rhododendron williamsianum]	0.991587	PINKvsBLUE
242	MSTRG.140064.5	VaccDscaff8-snap-gene-141.29	NA	hypothetical protein C3L33_12923, partial [Rhododendron williamsianum]	0.998297	PINKvsBLUE
243	MSTRG.140064.4	VaccDscaff8-snap-gene-141.29	NA	hypothetical protein C3L33_12923, partial [Rhododendron williamsianum]	0.999787	PINKvsBLUE
244	MSTRG.143224.8	VaccDscaff9-augustus-gene-31.52	NA	early light-induced protein 2 [Rhododendron catawbiense]	0.995674	PINKvsBLUE
245	MSTRG.140061.3	Vaccinium_corymbosum_newGene_10444	NA	Unknown	0.983477	PINKvsBLUE
246	MSTRG.24719.3	Vaccinium_corymbosum_newGene_15034	NA	Unknown	0.985729	PINKvsBLUE
247	MSTRG.24719.4	Vaccinium_corymbosum_newGene_15034	NA	Unknown	0.988664	PINKvsBLUE
248	MSTRG.29043.1	Vaccinium_corymbosum_newGene_16131	NA	Unknown	1	PINKvsBLUE
249	MSTRG.3866.1	Vaccinium_corymbosum_newGene_18624	NA	Unknown	0.996361	PINKvsBLUE
250	MSTRG.41607.1	Vaccinium_corymbosum_newGene_19482	NA	Unknown	0.975717	PINKvsBLUE
251	MSTRG.108663.4	Vaccinium_corymbosum_newGene_2237	NA	Unknown	0.822782	PINKvsBLUE
252	MSTRG.109390.8	Vaccinium_corymbosum_newGene_2409	NA	hypothetical protein HYC85_015991 [Camellia sinensis]	0.822435	PINKvsBLUE
253	MSTRG.59535.24	Vaccinium_corymbosum_newGene_24158	NA	Unknown	0.978828	PINKvsBLUE
254	MSTRG.59535.18	Vaccinium_corymbosum_newGene_24158	NA	Unknown	0.984164	PINKvsBLUE
255	MSTRG.59535.116	Vaccinium_corymbosum_newGene_24158	NA	Unknown	0.990689	PINKvsBLUE
256	MSTRG.59535.30	Vaccinium_corymbosum_newGene_24158	NA	Unknown	0.992333	PINKvsBLUE
257	MSTRG.59535.5	Vaccinium_corymbosum_newGene_24158	NA	Unknown	0.993058	PINKvsBLUE
258	MSTRG.59535.13	Vaccinium_corymbosum_newGene_24158	NA	Unknown	0.996101	PINKvsBLUE
259	MSTRG.7201.3	Vaccinium_corymbosum_newGene_27210	NA	Unknown	-0.855819	PINKvsBLUE
260	MSTRG.74734.4	Vaccinium_corymbosum_newGene_27926	NA	Unknown	0.727754	PINKvsBLUE
261	MSTRG.74734.2	Vaccinium_corymbosum_newGene_27926	NA	Unknown	0.926131	PINKvsBLUE
262	MSTRG.74734.3	Vaccinium_corymbosum_newGene_27926	NA	Unknown	0.989514	PINKvsBLUE
263	MSTRG.75308.1	Vaccinium_corymbosum_newGene_28028	NA	Unknown	0.986737	PINKvsBLUE
264	MSTRG.75311.2	Vaccinium_corymbosum_newGene_28028	NA	Unknown	0.987481	PINKvsBLUE
265	MSTRG.75308.2	Vaccinium_corymbosum_newGene_28028	NA	Unknown	0.999781	PINKvsBLUE
266	MSTRG.84149.3	Vaccinium_corymbosum_newGene_30609	NA	Unknown	0.928028	PINKvsBLUE
267	MSTRG.86551.2	Vaccinium_corymbosum_newGene_31253	NA	Unknown	0.969639	PINKvsBLUE
268	MSTRG.90480.1	Vaccinium_corymbosum_newGene_32163	NA	Unknown	0.991817	PINKvsBLUE
269	MSTRG.113457.2	Vaccinium_corymbosum_newGene_3419	NA	hypothetical protein VITISV_008707 [Vitis vinifera]	0.987062	PINKvsBLUE
270	MSTRG.113457.1	Vaccinium_corymbosum_newGene_3419	NA	hypothetical protein VITISV_008707 [Vitis vinifera]	0.987062	PINKvsBLUE
271	MSTRG.113457.2	Vaccinium_corymbosum_newGene_3420	NA	hypothetical protein POPTR_001G401150 [Populus trichocarpa]	0.992733	PINKvsBLUE
272	MSTRG.113457.1	Vaccinium_corymbosum_newGene_3420	NA	hypothetical protein POPTR_001G401150 [Populus trichocarpa]	0.992733	PINKvsBLUE
273	MSTRG.115775.5	Vaccinium_corymbosum_newGene_3933	NA	Unknown	0.996972	PINKvsBLUE
274	MSTRG.115775.4	Vaccinium_corymbosum_newGene_3933	NA	Unknown	0.996972	PINKvsBLUE
275	MSTRG.119496.2	Vaccinium_corymbosum_newGene_4961	NA	Unknown	0.996272	PINKvsBLUE
276	MSTRG.119563.4	Vaccinium_corymbosum_newGene_4990	NA	Unknown	0.946715	PINKvsBLUE
277	MSTRG.119563.3	Vaccinium_corymbosum_newGene_4990	NA	Unknown	0.990635	PINKvsBLUE
278	MSTRG.119563.5	Vaccinium_corymbosum_newGene_4990	NA	Unknown	0.997509	PINKvsBLUE
279	MSTRG.120075.1	Vaccinium_corymbosum_newGene_5192	NA	Unknown	0.999503	PINKvsBLUE
280	MSTRG.124729.1	Vaccinium_corymbosum_newGene_6246	NA	Unknown	0.987807	PINKvsBLUE
281	MSTRG.102344.3	Vaccinium_corymbosum_newGene_663	NA	Unknown	0.956789	PINKvsBLUE
282	MSTRG.102344.1	Vaccinium_corymbosum_newGene_663	NA	Unknown	0.956789	PINKvsBLUE
283	MSTRG.127467.10	Vaccinium_corymbosum_newGene_6947	NA	Unknown	0.985498	PINKvsBLUE
284	MSTRG.127467.8	Vaccinium_corymbosum_newGene_6947	NA	Unknown	0.985553	PINKvsBLUE
285	MSTRG.127467.10	Vaccinium_corymbosum_newGene_6949	NA	Unknown	0.973871	PINKvsBLUE
286	MSTRG.127467.8	Vaccinium_corymbosum_newGene_6949	NA	Unknown	0.973945	PINKvsBLUE
287	MSTRG.131784.1	Vaccinium_corymbosum_newGene_8049	NA	Unknown	0.997502	PINKvsBLUE
288	MSTRG.131784.1	Vaccinium_corymbosum_newGene_8052	NA	Unknown	0.998449	PINKvsBLUE
289	MSTRG.103267.2	Vaccinium_corymbosum_newGene_917	NA	Unknown	0.952512	PINKvsBLUE
